# Supplementary material for: Leaf Protein and Mineral Concentrations across the “Miracle Tree” Genus Moringa
Source: PLoS One. 2016 Jul 26;11(7):e0159782. doi: 10.1371/journal.pone.0159782 (PMC4961408; doi:10.1371/journal.pone.0159782)
Supplement: S2 Table — (XLS) [file pone.0159782.s002.xls]

## Sheet: MoringaProteinMineralSep162015.
S1 Table. Leaf nutrient and protein levels, and mass per area
species	individual	replicate	Ca (mg/g)	Cu (µg/g)	Fe (µg/g)	K (Mµg/g)	Mg (µg/g)	Mn (µg/g)	Mo (µg/g)	Na (µg/g)	Ni (µg/g)	P (µg/g)	S (µg/g)	Zn (µg/g)	Total Protein (g/100g)	Soluble Protein (g/100g)	LMA g/mm2
borziana	1	1	20310	7.37	97.45	19695	3100	33.15	0.99	54.25	0.33	4215	4845	41.2	27.06	24.94	49.79
borziana	1	2	19796.5	12.8578	103.635	19249.4	3186.05	34.5298	1.36302	54.7478	0.227169	4492.55	5050.11	21.5357		25.84
borziana	1	3	20057.9	11.9528	141.269	21224.1	3119.04	34.6286	1.47565	50.123	0.245942	4532.17	5110.43	22.971		25.63
borziana	2	1	22779.8	9.34394	74.2048	22392	3422.17	35.9841	1.44135	264.264	0.198807	3197.32	6618.89	17.3459	27.09	25.31
borziana	2	2	23125.1	9.97038	73.692	22971.5	3575.02	36.6732	1.53011	244.225	0.246792	3227.3	6707.9	17.3741		24.67
borziana	2	3	21567.8	7.84314	68.6765	21036.3	3403.58	34.8039	1.27451	269.167	0.147059	3024.26	6244.26	16.4706		24.12
concanensis	5	1	9023.2	9.84405	78.6062	19404.3	2799.56	33.2359	0.682261	122.125	0.389864	5364.08	11115.5	36.0136	28.25	34.69	58.93
concanensis	5	2	8587.4	9.17659	87.6488	17980.3	2801.44	32.7381	0.545635	109.127	0.446429	5331.65	11013.4	35.5655		32.67
concanensis	5	3	8873.79	10.0099	103.32	19041.3	2773.49	33.4985	0.644202	115.808	0.594648	5428.39	11173.6	35.7284		32.04
concanensis	5	4														34.29
concanensis	4	1	21065	6.27	62.85	16485	3240	83.85	1.33	108.15	0.625	5200	10895	28.25	26.94	24.88
concanensis	4	2	23240.5	13.1239	74.2255	19541.2	3737.95	101.979	2.32358	122.719	0.473322	5904.82	10550.4	36.1876	26.79	25.72
concanensis	4	3	23065.3	9.99558	67.5365	18469.7	3354.84	91.1986	2.16718	109.332	0.398054	5424.33	11462	34.8518		25.85
concanensis	3	1	12820	11.62	113.2	15770	2995	72.5	3.905	109.75	0.93	5665	7405	31.9	27.47	25.75	41.43
concanensis	3	2	15310.4	12.3172	90.5627	16542	3049.09	73.8148	4.34205	82.5875	0.354453	5977.27	9118.08	34.8693		26.69
concanensis	3	3	15173.4	10.0288	88.7716	16534.5	2988.05	71.1132	4.17466	78.263	0.143954	5806.29	9135.6	35.8445		25.62
concanensis	6	1	4580	8.46	69.25	23255	2585	30.65	1.27	116.95	0.345	5645	11460	33		24.41
concanensis	6	2	6235.01	15.4071	82.8376	24556.7	2967.48	36.2262	1.95027	99.3174	0.195027	6617.36	13932.7	40.4681		20.33
concanensis	6	3	5535.86	11.0949		24327.3	2757.23	32.1168	1.41119	267.883	0.632603	5581.12	11910.2	33.382		30.95
concanensis	7	1	17952.3	8.40796	69.9502	16095.7	3026.62	34.7761	1.29353	149.652	0.497512	3375.27	8465.07	15.3234	21.08	25.34
concanensis	7	2	17033.3	7.89598	68.1324	17204.7	2995.7	34.4208	1.22931	152.435	0.425532	3483.31	8633.95	15.2246		14.48
concanensis	7	3	17766.3	7.08008	67.5293	16570.8	2981.49	33.9844	1.36719	143.652	0.439453	3377.44	8441.02	15.0879		17.45
concanensisxoleifera	8	1	9260	5.895	70.15	16455	1664	41.3	2.04	97.35	0.18	4150	4865	27.25	25.58	30.29
concanensisxoleifera	8	2	8615.27	7.91905	63.6164	16943.2	1432.34	34.8878	2.19974	91.817	0.263968	3799.56	4976.2	24.4171	25.39	30.53
concanensisxoleifera	8	3	10409.8	10.2885	76.0096	19101.9	1831.88	41.5865	2.35577	102.644	0.336538	4660.77	6105.29	29.6635		32.31
concanensisxoleifera	9	1	15130	7.325	86.05	17590	1604.5	56.75	3.395	158.3	0.21	5715	7340	34.9	31.74	30.95	42.93
concanensisxoleifera	9	2	16557.1	13.2335	95.6721	18171	1690.89	61.34	4.20308	178.402	0.249688	5950.23	7340.49	39.3258		30.76
concanensisxoleifera	9	3	16807.7	11.4352	92.182	18565.4	1554.76	58.1097	4.93971	162.855	0.116686	5772.73	7697.2	39.5955		30.72
concanensisxoleifera	10	1	13605	4.675	66.55	13255	3320	39.85	3.18	134	0.23	3415	7295	17.185	26.21	31.68
concanensisxoleifera	10	2	16191.4	10.4176	83.6044	13418.9	3557.71	42.5495	3.95604	133.451	0.351648	3681.41	9228.44	19.6044		24.84
concanensisxoleifera	10	3	15204.8	7.55467	86.8787	13084.7	3286.88	40.3579	3.67793	244.98	0.149105	3443.14	8771.77	16.4513		25.43
concanensisxoleifera	11	1	23430	7.69	86.8	15480	3890	89.85	1.695	86.75	0.255	5325	7060	33.05	33.95	33.65
concanensisxoleifera	11	2	37367.4	14.8416	111.674	20696.4	5250.27	125.747	2.94118	98.1448	0.271493	7335.43	12036.2	37.2398		32.48
concanensisxoleifera	11	3	31436.9	13.5493	129.062	16621.6	4352.38	104.566	2.55277	213.795	0.196367	6187.87	10009.5	31.2715		32.38
drouhardii	15	1	18200	9.24	207.85	22460	1773	39.45	1.475	89.85	1.945	4090	6670	28.75		13.65
drouhardii	15	2	17191.7	12.3127	135.861	21786.7	1743.35	38.9513	2.05993	87.5468	0.327715	4189.84	7495.79	30.1498		10.48
drouhardii	15	3														11.01
drouhardii	13	1	14085	5.16	61.55	17105	4500	64.3	0.69	71.6	0.745	4760	9170	35.15	26.48	24.99
drouhardii	13	2	16673.2	9.37937	75.9216	18645.3	4856.42	66.0289	1.07326	58.9361	0.886608	4993.75	11962.2	32.0579		20.62
drouhardii	13	3	15932.6	8.63524	75.7816	18374.9	4522.93	62.3325	1.04218	203.474	0.794045	4751.91	11285.4	28.933		21.48
drouhardii	12	1	27500	3.135	41.7	17490	5970	58.45	0.355	46.6	1.595	4110	11870	19.7	29.76	28.35	58.61
drouhardii	12	2	19670	2.715	28.65	17755	4965	38.8	0.045	54.45	1.205	2990	7525	17.055		26.71
drouhardii	12	3	28212.2	7.79221	48.7879	23300	6238.61	58.0519	0.735931	44.632	1.47186	4618.27	13411.9	22.3377		28.33
drouhardii	12	4	27107	7.44782	43.833	22057	5577.37	77.3245	0.664137	142.742	1.51803	4333.44	13124.6	19.4972
drouhardii	14	1	30565.7	6.04672	67.2469	11245.2	4979.07	42.5103	0.641319	189.327	0.274851	2723.77	7730.92	18.0027	20.97	25.12
drouhardii	14	2	30897	6.23827	65.1032	11796.3	5061.35	43.621	0.703565	184.287	0.234522	2752.02	7845.45	18.2927		20.99
drouhardii	14	3	30462.5	6.66023	67.6158	11415.6	5072.54	42.9537	0.627413	161.535	0.241313	2793.05	7918.82	19.1602		20.02
hildebrandtii	18	1	25450	2.525	61.15	15960	3760	27.65	0.2	69.7	0.275	4215	8115	16.125	21.42	18.1
hildebrandtii	18	2	21866.4	8.7251	57.0518	13651	3477.05	25.0598	0.239044	50.0398	0.119522	3838.41	7649.36	16.1753		20.7
hildebrandtii	18	3	21153.8	6.8431	58.9036	14474.7	3252.55	23.8941	0.189036	52.741	0.302457	3737.43	7428.36	16.6352		19.76
hildebrandtii	18	4	25300	2.49	62.3	14935	3685	26.65	0.215	66.6	0.225	3930	8040	16.215
hildebrandtii	19	1	28150	3.555	89.85	13055	2895	44.85	0.115	81.7	0.46	3750	5935	17.6	24.16	20.09
hildebrandtii	19	2	25369.2	9.75	102.667	11891.3	3007.67	44.4583	0.25	78.9583	0.25	3914.92	6263.75	19.4583		21.82
hildebrandtii	19	3	22347.4	7.65353	195.555	11012.9	2663.38	41.0174	0.274977	70.7149	1.00825	3478.05	5524.15	20.5316		21.3
hildebrandtii	20	1	45450	2.045	50.65	9315	3190	27.4	0.28	144.8	0.16	2459.5	5080	16.355	20.23	17.41
hildebrandtii	20	2	44470.2	6.75413	57.4344	7883.97	3305.83	27.3567	0.242954	142.809	0.388727	2643.63	5131.05	14.1885	20.13	20.33
hildebrandtii	20	3	42001.7	5.38117	63.129	7410.76	3099.5	26.4076	0.298954	247.235	0.0996512	2426.86	4977.48	11.1609		16.6
hildebrandtii	22	1	20260	3.76	69.55	17755	3140	23.545	0.185	82.9	0.27	4075	6545	17.105	19.73	16.51	97.64
hildebrandtii	22	2	20969.9	9.91326	86.1627	18112.6	3469.72	25.4027	0.123916	70.5494	0.247831	4193.27	6761.13	16.1504	19.53	19.62
hildebrandtii	22	3	17319.6	8.68744	81.7753	16696.4	2871.15	21.6714	0.188857	185.269	0.188857	3462.28	5678.42	12.7479		14.95
hildebrandtii	21	1	7720	4.43	58.6	16870	2515	19.84	0.005	53.65	0.49	3730	8870	26.45	25.95	23.29
hildebrandtii	21	2	8691.11	9.96276	61.1266	17769.5	2694.41	20.5773	0.418994	43.2961	0.465549	3841.57	9514.11	20.298	25.58	25.22
hildebrandtii	21	3	8146.18	8.47374	63.33	17242.2	2324.88	19.5243	0.198216	170.813	0.396432	3608.18	8964.02	17.9881		23.05
hildebrandtii	16	1	16917.4	6.25303	80.3199	13413.9	1705.43	39.8449	0.290839	201.745	0.290839	2365.87	7871.79	18.5652	20.26	19.16
hildebrandtii	16	2	18069.4	7.5592	95.8561	12437.9	1766.44	45.3097	1.36612	233.106	0.364299	2557.01	8506.42	20.9472		23.67
hildebrandtii	16	3	13473.5	5.37589	72.6585	10253.3	1335.57	33.8933	0.419992	206.09	0.335993	1928.69	6318.14	15.7497		22.92
hildebrandtii	17	1	25312.8	4.22989	62.6667	15927.2	1635.45	26.023	0.183908	109.057	0.137931	3027.95	6477.56	13.7471	22.06	19.47
hildebrandtii	17	2	24231.2	4.85056	57.2758	14766.5	1602.5	24.6938	0.0489956	108.574	1.71485	2901.18	6231.36	13.4738		22.77
hildebrandtii	17	3	23505.1	4.38842	57.9365	13895.6	1503.13	24.8833	0.0933707	59.3371	0.186741	2874.04	6044.26	12.8385		20.42
longituba	23	1	10060	3.585	125.85	13175	3100	26.45	0.57	1306	0.485	1813	6880	31.55	24.1	23.73	68.82
longituba	23	2	14993.1	4.34783	97.3722	13357.9	3053.13	25.1792	1.0989	1591.11	0.57334	1885.38	11100.6	28.4281		25.01
longituba	23	3	15264.9	5.31448	175.719	13241.3	3056.07	27.0112	0.926377	1747.44	0.536324	1919.26	11135.3	25.9386		31.98
longituba	23	4	24727.1	10.396	111.386	14341.5	5818.27	40.7426	0.891089	1290	1.43564	7600.94	8179.26	43.3663	33.11	31.85
longituba	23	5	24585.6	12.5613	113.248	15371.5	6179.93	42.051	0.932287	1352.94	1.42296	8020.46	7577.67	46.0255		31.34
longituba	23	6	31431.7	12.4723	144.962	16308.1	7599.78	53.2623	2.52996	1606.75	1.55348	9772.7	10509.3	55.2153		31.94
oleifera	36	1	18315	6.85	118.5	24930	2017.5	47.95	2.265	117.4	0.41	5360	9890	26.75	32.84	31.52
oleifera	36	2	16433	13.4402	107.48	23231.4	2172.71	49.3218	3.24702	110.645	0.205508	5905.71	10385.2	31.6893	30.47	29.44
oleifera	36	3	14367.1	10.4292	96.1237	21423.5	1746.38	40.2861	1.56899	221.643	0.184587	4922.24	9106.83	26.1191		31.62
oleifera	36	4														30.92
oleifera	39	1	9727.19	7.81873	99.004	14518.7	2411.5	45.2689	0.448207	136.355	0.249004	3900.85	7990.09	32.3207	31.33	30.78
oleifera	39	2	10056.5	8.6224	100.248	14434.4	2433.75	46.8285	0.445986	192.17	0.24777	3973.04	8275.77	33.003		26.09
oleifera	39	3	9714.54	7.46055	100.478	13774.7	2428.74	45.385	0.382592	169.632	0.191296	3862.12	8051.75	31.9464		27.19
oleifera	39	4														29.36
oleifera	37	1	18960.2	9.62541	108.345	14388.7	1817.64	72.3566	0.948317	59.5543	0.284495	4120.48	11154.8	27.4064	34.45	32.94
oleifera	37	2	20176.6	11.3327	112.014	14711.8	1989.3	77.4319	2.0428	64.6401	0.291829	4403.26	11912.5	29.6693		29.71
oleifera	37	3	19551.1	9.31034	110.099	15208.2	1922.56	74.4335	1.08374	115.123	0.295567	4223.2	11475.7	28.5714		31.17
oleifera	37	4														31.58
oleifera	28	1	13544.6	9.34718	96.7854	18473.7	2466.57	46.9832	0.890208	187.636	0.395648	4593.03	7717.95	34.8665	28.23	26.35
oleifera	28	2	13711.5	8.97623	96.0699	18747.6	2479.67	47.9864	0.970403	179.039	0.339641	4649.73	7745.27	34.7889		25.43
oleifera	28	3	13828.9	10	96.2189	18243.8	2488.41	48.7562	0.696517	148.358	0.39801	4699.05	7928.46	35.4726		25.54
oleifera	278	4														26.56
oleifera	29	1	18711.3	8.75371	84.6686	21876.1	1892.58	59.545	1.38477	140.059	0.346192	4582.79	6451.63	29.6736	25.94	25.34
oleifera	29	2	18523.2	10.1737	83.4739	22553.1	2019.8	58.7593	1.38958	107.097	0.198511	4486.2	6353.35	28.4864		22.91
oleifera	29	3	18941.2	10.4136	81.415	23550.9	2013.5	59.3423	1.19581	150.722	0.298954	4584.55	6465.07	29.2476		24.88
oleifera	29	4														21.93
oleifera	24	1	15235.3	8.43734	112.282	17400.1	1738.74	72.1418	1.1982	139.89	0.249626	4554.32	6993.66	22.3665	30.84	29.93
oleifera	24	2	15378.1	8.76623	112.059	18000.6	1801.53	72.8664	1.15955	135.807	0.371058	4542.72	6969.53	22.3098		28.78
oleifera	24	3	15237.4	10.0296	118.528	17697.7	1879.25	72.1344	1.13636	146.739	0.34585	4582.31	6996.1	22.332		30.92
oleifera	24	4														30.25
oleifera	30	1	19506.4	7.45251	95.1291	13809.5	3743.45	70.6771	1.41257	75.5967	0.243546	4003.46	7506.53	23.5265	34.29	31.97
oleifera	30	2	19162.8	7.92713	96.258	13544.2	3828.36	69.6701	1.28016	157.952	0.295421	3989.07	7423.54	23.6337		32.74
oleifera	30	3	19329.3	7.96852	95.1795	14063.7	3777.52	71.4707	1.47565	79.6852	0.344319	3992.82	7526.46	23.4629		32.89
oleifera	30	4														33.5
oleifera	31	1	15965	6.755	84.95	17775	3195	59.8	1.285	172.25	0.425	6580	6935	29.1	28.8	26.91
oleifera	31	2	15266.6	7.64835	72.7473	18011.6	2908.53	54.3297	1.40659	146.945	0.175824	5954.9	6714.95	27.5165		25.82
oleifera	31	3	17252.1	14.8041	93.0818	18781.5	3212.92	60.6193	1.49976	272.666	0.290276	6697.19	7697.82	29.5597		25.47
oleifera	31	4														25.06
oleifera	32	1	13585	10.465	106.4	17450	3005	79.4	2.045	111.75	0.22	5050	9040	37.75	32.7	30.14
oleifera	32	2	12991.2	15.7752	102.357	17480.5	2824.93	74.0707	2.76519	103.309	0.271985	5003.72	9192.7	39.8912	31.62	29.99
oleifera	32	3	11131	10.5312	86.1137	15792.1	2407.46	61.9292	1.86393	227.679	0.0931966	4166.68	7736.25	32.1528		27.88
oleifera	32	4														30.58
oleifera	33	1	21515	8.485	100.65	17710	3350	85.45	4.555	89.25	0.23	5830	7035	30.65	27.79	29.58
oleifera	33	2	22284.7	12.944	97.8589	16259.2	3079.37	83.747	4.9635	71.1436	0.340633	5477.32	6695.86	28.8564		23.63
oleifera	33	3	19992.8	9.74249	89.9142	15594.6	2879.57	73.5622	4.72103	58.2403	0.343348	4888.15	6001.89	27.4678		26.35
oleifera	33	4														25.83
oleifera	43	1	12435	9.435	93.95	22190	2482	44.45	2.23	108.1	2.04	6085	7535	41.7	26.64	24.18
oleifera	43	2	17017.9	18.5133	112.311	20987.4	2674.95	52.5568	3.0303	97.3958	0.520833	6828.98	9297.35	46.0227		26.13
oleifera	43	3	16046.7	15.1727	102.148	22166.9	2409.24	48.6461	2.70775	98.6461	0.513539	6404.81	8687.68	50.4202		24.64
oleifera	34	1	21370	12.405	111.05	16880	4620	97.6	0.915	126.55	0.865	5475	8395	39.15	29.88	26.87
oleifera	34	2	19533.1	12.8168	96.3176	15064	4256.96	86.9919	1.29125	106.839	0.334768	5042.75	7881.25	35.9637		24.52
oleifera	34	3	17837.3	11.4407	89.9247	15968.8	3953.63	82.0151	1.17702	93.0791	0.376648	4685.31	7212.99	31.7797		24.35
oleifera	34	4														28.57
oleifera	25	1	12735	6.375	124.1	15885	4520	65.6	3.09	104.7		5850	11040	32.2	33.43	26.74
oleifera	25	2	13989.7	9.14721	112.101	16672.4	4280.51	65.2215	2.57265	94.8071	0.28585	5512.34	11673.2	28.4898		24.89
oleifera	25	3	14914	9.92119	114.928	16574.8	4234.54	64.8586	2.50348	92.1187	0.185443	5559.2	12361.5	31.1544		27.91
oleifera	25	4														26.85
oleifera	46	1	19325	6.685	117.1	16965	5055	79.5	1.92	100.1	1.3	4940	13100	32	28.91	26.5
oleifera	46	2	17885	5.67823	87.2014	14674.6	4094.28	64.3984	1.57729	75.3943	0.225327	3861.87	11798.3	24.6057		25.53
oleifera	46	3	18287.4	8.48214	90.873	14934.2	4058.88	65.625	1.68651	215.377	0.446429	3919.49	11835.8	23.4127		23.89
oleifera	46	4														25.83
oleifera	38	1	8940	10.5	118.05	23390	4185	39.85	3.22	102.8	0.93	5050	10735	58.3	27.28	25.57	57.6
oleifera	38	2	9924.98	15.5586	117.867	23345.6	4394.09	41.2742	4.84765	84.1644	0.461681	5381.12	11396.6	35.9187		22.32
oleifera	38	3	9489.17	13.2067	111.544	23229.8	4161.66	38.0523	3.37292	88.361	0.332542	5038.1	10653.9	34.8694		23.96
oleifera	38	4														24.48
oleifera	45	1	16495	8.255	83.95	16525	4185	57.5	2.28	87.9	0.125	4670	6785	28.45	27.7	26.81
oleifera	45	2	20602.3	12.6676	92.7416	18908.8	4415.63	61.3037	2.86639	85.6218	0.23116	4915.63	9590.71	28.5252		21.29
oleifera	45	3	20345	12.9543	93.7092	17421.6	4463.75	59.4595	3.96086	187.232	0.139795	4827.4	9363.75	33.644		24.23
oleifera	45	4														24.52
oleifera	41	1	9000	9.145	95.25	17500	2635	36.95	2.79	238.95	0.275	5380	9690	27.9	35.29	33.25
oleifera	41	2	12210.4	12.5	98.7236	20094	2634.99	35.7394	3.125	218.574	0.440141	5439.35	11086.4	26.5405		30.28
oleifera	41	3	12350	11.561	93.2524	19099.8	2567.43	33.9631	2.92398	201.484	0.359874	5228.74	11080.5	25.5511		30.28
oleifera	41	4														34.71
oleifera	40	1	13940	7.36	74	15075	2705	39.3	3.15	125.4	1.325	3665	8495	18.805	27.99	26.28
oleifera	40	2	16364.3	10.8799	77.3299	16133.1	2804.51	42.7395	3.94452	121.977	0.303424	3914.3	10057.2	19.896		22.35
oleifera	40	3	16294.7	10.5664	81.723	16432.5	2699	40.8853	3.80771	122.608	0.571157	3761.02	9924.18	20.4664		22.35
oleifera	40	4														24.97
oleifera	35	1	21016.6	9.33014	93.8756	15203.4	4203.3	70.1914	1.10048	119.617	0.287081	4389.81	12156.2	29.0909	24.79	27.5
oleifera	35	2	21103	9.93039	91.0441	15029.1	4173.69	71.2761	1.02088	90.7657	0.417633	4429.74	12128	28.9559		24.47
oleifera	35	3	19784.4	7.89866	86.1898	14547.4	3933.08	67.3621	0.794834	56.0358	0.248385	4065.97	11348.4	26.8753		21.65
oleifera	42	1	10812.7	12.0782	123.863	18851	2607.29	54.7677	0.440098	82.0538	0.440098	4958.44	13864.8	32.7628	29.05	30.01
oleifera	42	2	10784.5	11.7245	107.67	19073.2	2591.84	54.1768	0.439668	181.339	0.24426	4988.13	13736.5	35.4177		24.68
oleifera	42	3	10923	9.48833	113.91	18702.5	2676.25	54.148	0.34774	128.962	0.34774	4903.68	13764.7	37.1585		25.77
oleifera	27	1	16662.8	7.94347	98.6355	19219.3	4214.08	69.152	1.80312	153.704	0.146199	5077.88	6779.09	27.0468	33.64	29.87
oleifera	27	2	16445.1	6.66014	95.9843	19616.3	4152.94	67.3849	0.881489	170.96	0.29383	4929.48	6552.69	26.0039		29.4
oleifera	27	3	16701	6.82768	100.65	18577.1	4279.47	68.7413	0.928936	92.0111	0.325128	5065.91	6753.23	26.8927		28.34
oleifera	26	1	11882.1	8.37414	91.7238	16245.5	2833.79	51.3712	0.489716	141.136	0.146915	4498.38	11310.5	35.7493	28.16	24.41
oleifera	26	2	12008.2	7.4165	95.9725	14955.7	2815.08	52.7996	0.392927	132.073	0.196464	4545.14	11494.9	36.9352		27.16
oleifera	26	3	12362	8.25147	98.6248	16189.9	3072.4	53.7328	1.57171	188.507	0.0982318	4656.83	11859.6	37.4754		26.5
oleifera	44	1	15842.2	8.86199	109.104	19089.9	2952.45	77.1429	0.242131	128.184	0.290557	4788.04	11105	35.7385	30.34	25.23
oleifera	44	2	15948.3	10.8002	108.444	18608.8	2978.94	76.3378	0.245459	158.91	0.294551	4790.18	11182.5	36.0334		24.94
oleifera	44	3	16101.6	9.55224	110.597	19424.8	3079.1	77.3632	0.348259	132.935	0.348259	4752.19	11093.3	35.6716		29.99
ovalifolia	47	1	7895	3.685	79.7	23955	2314.5	41.15	0.145	38.2	0.68	4365	9295	26.8	25.54	25.18	66.33
ovalifolia	47	2	9510.31	10.2588	81.9294	24581.7	2480.71	45.2235	0.564706	33.0353	0.329412	4822.87	10932.8	33.3647		26.08
ovalifolia	47	3	9018.47	8.25771	82.2595	25121.2	2385.57	42.6951	0.635209	36.0254	0.362976	4557.71	10289.5	29.0381		26.8
ovalifolia	48	1	12069.2	5.43099	85.4011	21375.3	3445.59	37.8176	0.498256	555.257	0.647733	2467.46	11300.5	26.5571	21.83	18.9
ovalifolia	48	2	12938.2	7.41107	89.8715	20578.1	3691.25	39.081	0.296443	532.362	0.6917	2609.19	12030.6	28.4091		20
ovalifolia	48	3	11905	6.62383	86.0603	20878.1	3347.11	37.2714	0.395452	556.747	0.741473	2484.63	10880.2	26.2976		19.27
peregrina	51	1	8358.64	9.82059	125.449	18034.2	4399.01	27.1483	1.88857	434.042	0.188857	3516.53	9761.38	25.2125
peregrina	51	2	9453.92	10.0341	143.643	19375.8	4738.92	28.0565	2.19191	401.169	0.389674	3636.92	9952.31	24.9878
peregrina	51	3	10258.3	10.5934	93.0848	20875.3	4864.39	29.181	2.3541	385.777	0.196175	3808.83	10456.6	27.1702
peregrina	50	1	30317.3	7.63359	146.994	14220.1	5443.8	141.937	0.858779	1030.44	0.572519	3163.36	14473.3	29.1985		36.04
peregrina	50	2	21553.8	4.65228	105.468	10099.9	3656.98	96.5947	0.527578	766.667	0.527578	2091.8	10349.2	19.6643		25.96
peregrina	50	3	21506	5.1105	98.6648	10138.8	3790.61	100	0.644567	727.302	0.322284	2187.38	10192	19.8435		28.05
peregrina	52	1	11149.7	6.61363	84.7837	13584.4	4299.9	63.3516	0.298359	904.575	0.497265	2834.26	8109.95	19.4431		34.49	63.49
peregrina	52	2	13329.5	6.47343	93.3333	13130.6	4377.25	66.8116	0.386473	732.029	0.57971	2900.34	9635.41	18.6957		21.19
peregrina	52	3	12274.7	6.07477	81.0748	12475.9	3943.55	59.1589	0.280374	707.757	0.514019	2629.49	8806.68	18.1776		21.74
peregrina	53	1	19322.8	7.57129	92.6254	10124.7	3927.09	73.3038	0.245821	957.227	0.884956	2308.26	10459.8	23.5497	20.49	22.65
peregrina	53	2	17060.2	6.73031	86.4916	9344.39	3544.63	64.105	0.286396	776.325	0.477327	2126.54	9315.99	20.9547		22.06
peregrina	53	3	16454.7	6.03722	78.8016	8727.1	3326.6	59.2374	0.226963	664.185	0.408534	2010.71	9173.45	18.9287		21.65
peregrina	54	1	25630.1	6.45945	98.9801	9725.93	3648.28	71.491	0.291404	1205.34	0.388538	2379.07	11165.2	22.8752	23.14	26.1
peregrina	54	2	25365.1	6.4071	100.936	9591.23	3794.09	72.1045	0.394283	1120.35	0.394283	2407.64	11320.3	27.4519		27.93
peregrina	54	3	25895.9	6.5153	99.3583	10061.3	3903.26	75.074	0.29615	1133.37	0.29615	2444.03	11008.2	24.0869		27.34
peregrina	55	1	13175.1	7.22304	110.005	11214	4965.4	60.8102	0.536847	1066.47	0.390434	2447.05	7609.22	23.4749		37.12
peregrina	55	2	13021.7	6.70911	112.782	11523.7	4929.77	60.2351	0.391773	1128.11	0.440744	2387.95	7515.92	22.429		33.14
peregrina	55	3	11914.8	6.43902	104.537	11147.6	4825.41	59.5122	0.439024	1095.9	0.439024	2367.85	6764.63	22.439		34.42
peregrina_rachis	55	4	3565	8.655	83.9	24490	4725	26.95	1.68	224.25	0.38	5370	11020	38.85			175.75
peregrina_rachis	56	4	8430	8.025	95.8	23690	5150	32.15	2.095	392.5	0.195	4230	10695	32.8
rivae	61	1	11470	5.11	131.6	28450	1827	21.96	1.23	263	0.475	8290	8885	24.175	34.04	32.46
rivae	61	2	13374.8	7.78534	112.396	25673.9	1741.01	20.257	1.51172	219.274	0.453515	7743.73	9536.43	21.4664		32.92
rivae	61	3	14735.4	9.69121	129.074	26878.6	1705.04	21.2827	1.6152	230.594	0.332542	8059.86	10421	24.0855		33.15
rivae	57	1	24900	6.22	48.25	22425	5185	33.35		1970.5	0.885	4565	11795	27.6	25.02	20.69
rivae	57	2	19424.1	8.74525	87.3574	22311.9	4925.48	34.5057		2326.85	0.142586	4501.14	12309.6	15.5418	24.32	25.26
rivae	57	3	22684.5	13.3659	120.634	20972.7	5322.68	38.9756		2322.29	0.097561	5041.76	13942.9	18.0488		24.89
rivae	58	1	10221.9	5.67178	86.9363	13062.5	1897.44	24.2213	0.37192	445.839	0.55788	1545.56	6764.16	14.5514	18.79	21.59	71.87
rivae	58	2	10943.8	7.09046	91.0024	13537.5	2214.67	26.2103	0.440098	457.017	0.488998	1724.16	7702.2	15.9902		16.49
rivae	58	3	12388	5.15971	93.4152	14956.8	2206.73	26.8796	0.34398	384.177	0.737101	1763.49	7993.22	17.7396		16.96
rivae	59	1	8364.49	4.08643	132.41	25816.5	2244.76	24.5655	0.328793	429.169	0.375763	2075.81	12138.5	16.2987	27.23	25.29
rivae	59	2	8215.63	5.31017	134.045	25410.5	2375.78	25.2605	0.397022	413.4	0.397022	2215.24	12557.3	17.072		26.44
rivae	59	3	9039.35	4.68442	138.412	28736.7	2476.08	26.9724	0.443787	463.905	0.295858	2356.85	13358.2	18.3925		24.73
rivae	60	1	28634	13.6542	104.273	24236.5	3718.52	36.8861	1.37525	495.678	0.638507	3803.54	8178.19	18.7623	21.65	20
rivae	60	2	22291.5	8.9618	90.1567	21172	3147.89	30.1175	0.93046	309.941	0.538688	3032.91	6693.63	19.6376		19.07
rivae	60	3	21462.3	8.93655	90.1698	20307	3044.77	29.3566	0.938338	457.328	0.625559	2938.96	6494.33	15.9964		19.86
ruspoliana	62	1	28400	4.385	54.8	12230	6545	68.4	0.995	1938	0.13	2161.5	5225	13.36	19.38	18.74	63.42
ruspoliana	62	2	31571.5	9.06103	69.8592	11614.6	6895.73	73.4742	1.59624	2564.32	0.328638	2311.64	7743.24	12.3474	18.87	12.77
ruspoliana	62	3	31478.6	6.36758	74.8191	10825.7	6446.65	69.8987	1.5919	2422.72	0.144718	2214.76	8811.63	12.8316		12.77
stenopetala	63	1	8290	10.895	67.65	22885	3180	18.275	1.515	507	0.63	6390	11660	34.95	26.37	24.93	45.52
stenopetala	63	2	9238.26	12.6498	72.0817	22676.5	3292.06	20.1509	2.08611	533.111	0.399467	5908.88	12162.1	38.7927		24.1
stenopetala	63	3	9671.35	14.0115	75.5278	22245.3	3416.51	21.0173	2.11132	495.633	0.287908	6204.7	12556.8	37.2361		24.1
stenopetala	63	4														24.91
stenopetala	64	1	24690	4.94	67.2	16590	6520	59.4	1.115	597	0.475	3425	17395	25	26.57	29.54
stenopetala	64	2	15511.8	8.8331	69.8745	16977.4	6968.29	62.1571	1.72013	600	0.74384	3502.46	11529.6	29.2887		27.69
stenopetala	64	3	20507.7	7.6815	72.3185	17030.9	6840.7	59.9063	1.68618	616.628	0.562061	3341.78	15869	27.3536		26.88
stenopetala	64	4														31.25
stenopetala	65	1	10775	5.98	69.25	16190	3520	56.55	0.575	502	0.265	5200	10925	32.85	31.78	29.05
stenopetala	65	2	12742.2	10.9614	78.3468	17222	3736.57	61.0512	1.16801	501.482	2.02156	5066.76	12321.8	33.6927		26.09
stenopetala	65	3	13252.3	12.1963	75.6073	16108.9	3693.55	59.3951	1.09073	475.112	1.68567	4915.52	12549.2	34.0109		26.09
stenopetala	65	4														29.33
stenopetala	66	1	11835	5.945	55.35	17115	3545	44.7	0.275	474	0.215	4425	10630	40.5	30.12	30.66
stenopetala	66	2	12773.6	10.1502	58.0792	18728.2	3679.52	46.0628	0.637233	496.222	0.13655	4236.32	11200.8	39.7815	29.32	29.15
stenopetala	66	3	12717.5	9.1175	58.313	18640.8	3729.84	46.4164	0.633837	480.497	0.29254	4351.93	11202.6	43.3447		28.82
stenopetala	66	4														31.14
stenopetala	67	1	9715	6.565	69.95	17075	3860	53.15	0.73	639.5	0.275	4700	12105	31.75	32.41	31.16
stenopetala	67	2	10316.1	10.3079	67.4699	18337.8	3942.48	56.5819	1.20482	652.075	0.267738	4448.59	11534.1	33.2887		31.61
stenopetala	67	3	10067.2	9.14086	64.5355	16005.3	3408.19	48.9011	0.999001	733.566	0.44955	3815.23	10585.2	25.5245		31.61
stenopetala	67	4														33.16
